# Supplementary material for: Partially Evoked Epithelial-Mesenchymal Transition (EMT) Is Associated with Increased TGFβ Signaling within Lesional Scleroderma Skin
Source: PLoS One. 2015 Jul 28;10(7):e0134092. doi: 10.1371/journal.pone.0134092 (PMC4517793; doi:10.1371/journal.pone.0134092)
Supplement: S1 Data — (XLSX) [file pone.0134092.s001.xlsx]

## Sheet: SNAI1&2 HaCat Cells
	SNAI2 qPCR	TGFβ	24hrs	48hrs	72hrs	hours	SNAI2 qPCR		24hrs	48hrs	72hrs
	Summary	0	1.265	1.6	1.725		Summary	0	355.175	283.5	357.25
	means	2ng/ml	8.75	10.825	6.15		means	2ng/ml	1379.05	1891.05	1403.6
		4ng/ml	5.425	4.15	5.9			4ng/ml	1217.9	1223.78	1037.28
		0ng/ml	1.26	1.6	1.7
			1	1.5	1.8			0ng/ml	328.3	278	379
			1.5	1.8	1.9				400.6	346	320
			1.3	1.5	1.5				280.8	190	402
		mean	1.265	1.6	1.725				411	320	328
		SD	0.205508	0.141421	0.170783			mean	355.175	283.5	357.25
		SEM	0.102754	0.0707107	0.0853913			SD	61.7354	68.3398	39.66
								SEM	30.8677	34.1699	19.83
		2ng/ml	8.7	10.8	6.1
			6.7	8.2	4.9			2ng/ml	1379.2	1876.2	1387.4
			9	10.9	7.6				1509	2013	1427
			10.6	13.4	6				1268	1765	1511
		mean	8.75	10.825	6.15				1360	1910	1289
		SD	1.60104	2.12348	1.10905			mean	1379.05	1891.05	1403.6
		SEM	0.800521	1.06174	0.554527			SD	99.3009	102.209	92.1555
								SEM	49.6505	51.1045	46.0778
		4ng/ml	5.4	4.1	5.9
			4.2	3	5			4ng/ml	1200.6	1132.2	1026.1
			5.9	5.2	6.6				1100	1400.9	1219
			6.2	3.9	6.1				1358	1353	986
		mean	5.425	4.05	5.9				1213	1009	918
		SD	0.880814	0.903696	0.668331			mean	1217.9	1223.78	1037.28
		SEM	0.440407	0.451848	0.334166			SD	106.226	184.92	129.105
								SEM	53.1129	92.4602	64.5526

## Sheet: Epidermal tissue qPCR
	SNAI1	HC	SSc		SNAI2	HC	SSc
	qPCR	3612.75	4161.06			33.4308	12.108
	epidermal sheet	3445.87	3652.89			68.5037	7.85625
		2671.51	12724.3			14.7869	106.082
		4325.91	11688.9			92.4599	133.894
		6483.74	11701.5			449.785	0
		10179.4	5675.26			229.159	194.797
		399.223	7367.01			695.922	150.963
		155.938	10450.4			1066.18	285.614
		202.429	5518.31			902.146	213.975
		97.076	9578.84			638.596	130.367
			4712.97				0
			157.289				1180.2
			282.928				1295.45
			234.776				723.893
	Number of values	10	14		Number of values	10	12
	Minimum	97.08	157.3		Minimum	14.79	7.856
	25% Percentile	190.8	2810		25% Percentile	59.74	112.2
	Median	3059	5597		Median	339.5	172.9
	75% Percentile	4865	10760		75% Percentile	747.5	614.3
	Maximum	10179	12724		Maximum	1066	1295
	Mean	3157	6279		Mean	419.1	369.6
	Std. Deviation	3283	4424		Std. Deviation	388.1	446.2
	Std. Error of Mean	1038	1182		Std. Error of Mean	122.7	128.8
	Table Analyzed	SNAI1			Table Analyzed	SNAI2
	Column B	SSc			Column B	SSc
	vs.	vs.			vs.	vs.
	Column A	HC			Column A	HC
	Mann Whitney test				Mann Whitney test
	P value	0.0478			P value	0.8591
	Exact or approximate P value?	Exact			Exact or approximate P value?	Exact
	P value summary	*			P value summary	ns
	Significantly different? (P < 0.05)	Yes			Significantly different? (P < 0.05)	No
	One- or two-tailed P value?	Two-tailed			One- or two-tailed P value?	Two-tailed
	Sum of ranks in column A,B	91 , 209			Sum of ranks in column A,B	118 , 135
	Mann-Whitney U	36			Mann-Whitney U	57
	Difference between medians				Difference between medians
	Median of column A	3059, n=10			Median of column A	339.5, n=10
	Median of column B	5597, n=14			Median of column B	172.9, n=12
	Difference: Actual	2538			Difference: Actual	-166.6
	Difference: Hodges-Lehmann	3352			Difference: Hodges-Lehmann	-18.25

## Sheet: pSMAD23data
	pSMAD2/3	Control	SSc		pSMAD2/3	Control	SSc
	dermal	8.58	96.25		keratinocytes	21.3333	141
	fibroblasts	32.95	19.58		means of	39.5	92.3333
	means of	48.83	75.27		5xfields	30.5	166
	5xfields	54.1	79.94			48.6667	190.333
		46.1	82.81			30	91
		59.33	61.37			41.5	114.5
						8.33333	70
	Table Analyzed	p-smad fibro			Table Analyzed	p-smad kera
	Column A	Control			Column A	Control
	vs.	vs.			vs.	vs.
	Column B	SSc			Column B	SSc
	Mann Whitney test				Mann Whitney test
	P value	0.0411			P value	0.0006
	Exact or approximate P value?	Exact			Exact or approximate P value?	Exact
	P value summary	*			P value summary	***
	Significantly different? (P < 0.05)	Yes			Significantly different? (P < 0.05)	Yes
	One- or two-tailed P value?	Two-tailed			One- or two-tailed P value?	Two-tailed
	Sum of ranks in column A,B	26 , 52			Sum of ranks in column A,B	28 , 77
	Mann-Whitney U	5			Mann-Whitney U	0
	Difference between medians				Difference between medians
	Median of column A	47.47, n=6			Median of column A	30.50, n=7
	Median of column B	77.61, n=6			Median of column B	114.5, n=7
	Difference: Actual	-30.14			Difference: Actual	-84
	Difference: Hodges-Lehmann	-28.94			Difference: Hodges-Lehmann	-84

## Sheet: pSMAD23 quantitation
pSMAD2/3	SSc MA	SSc4	SScGH	SSc1	SSc3	SSc2	SScSP	HCRo6 10	HCRo6 11	HC5	HC271010	HC261010	HC2109M	HC2109F
Epidermis	51	62	193	159	91	173	108	46	18	49	29	32	6	20
	89	78	142	187	97	124	121	33	43	55	36	51	7	25
		137	163	225	85	126				42	25		12	19
mean	70	92.3333	166	190.333	91	141	114.5	39.5	30.5	48.6667	30	41.5	8.33333	21.3333
		SSc	HC		SSc	HC
	Mean number of positive cells	141	21.3333		123.595	31.4048
		92.3333	39.5
		166	30.5
		190.333	48.6667
		91	30
		114.5	41.5
		70	8.33333
	Overall mean	123.595	31.4048
	SD	43.8748	13.552
	n	7	7
	SEM	16.5831	5.12217
	significance level	0.05	0.05
	CI	32.5023	10.0393
	sample size requied	9
p=	0.000184785
	Keratinocyte	Control	SSc
	Number of positive pSMAD2/3	21.3333	141
	Summary data	39.5	92.3333
		30.5	166
		48.6667	190.333
		30	91
		41.5	114.5
		8.33333	70
